# Supplementary material for: A Missense Variant in the Bardet-Biedl Syndrome 2 Gene (BBS2) Leads to a Novel Syndromic Retinal Degeneration in the Shetland Sheepdog
Source: Genes (Basel). 2021 Nov 8;12(11):1771. doi: 10.3390/genes12111771 (PMC8624581; doi:10.3390/genes12111771)
Supplement: Supplementary file 1 [file genes-12-01771-s001.zip]

Archive with 5 entries (4 files):
- genes-1425830-SP/
- genes-1425830-SP/Table S1.xlsx
- genes-1425830-SP/Table S5.xlsx
- genes-1425830-SP/references for Table S1.pdf
- genes-1425830-SP/BBS2_PRA_supplementary_revisions_submit_19102021.pdf
