# Supplementary material for: A Missense Variant in the Bardet-Biedl Syndrome 2 Gene (BBS2) Leads to a Novel Syndromic Retinal Degeneration in the Shetland Sheepdog
Source: Genes (Basel). 2021 Nov 8;12(11):1771. doi: 10.3390/genes12111771 (PMC8624581; doi:10.3390/genes12111771)
Supplement: Supplementary file 1 [file genes-12-01771-s001.zip › genes-1425830-SP/Table S1.xlsx]

## Sheet: Sheet1
Table S1: Variants associated with canine inherited retinal degenerations (IRDs) and the methods used to exclude each variant as causal in proband SS1 before whole genome sequencing. AFLP: Amplified Fragment Length Polymorphism analysis
	IRD/ Abbreviation	Gene/ Locus	References in manuscript	CanFam3 Position	Variant type	Breeds identified	Excluded in SS proband by laboratory screening or in WGS data	Forward primer sequence (5'-3')	Reverse primer sequence (5'-3')	Method
Cone-rod degenerations (CRDs)
1	Cone-rod dystrophy 1 (CORD1)	RPGRIP1	[72]	chr15:18,331,995	44-bp insertion	Miniature Long-Haired Dachshund	Laboratory	6FAM-GAAGAGCACATGTTGGTGAAGG	TGAGCTTTGTTTGCCTTTGG	AFLP
2	EORD modifier	MAP9	[73]	chr15:52,907,604-52,908,043	Deletion	Miniature Long-Haired Dachshund	Laboratory	6FAM-GTCGATGGAGGTCTCCGTAT	AACCTGGACCATGGGCAATA	AFLP
3	Cone-rod dystrophy 3 (CRD3)	ADAM9	[74]	Approx. chr16:26446610-26469830	Deletion of exons 15 and 16	Glen of Imaal Terrier	Laboratory	AAGTACCTACCCTCCCGTTCA (wild-type forward primer); TTGGAACACCTAAATGCCTTG (mutant forward primer)	GTAGGATGGAGGTCGAAGAGG (wild-type reverse primer); GTAACCCCAGCCAACACAGTA (mutant reverse primer)	PCR and agarose gel electrophoresis
4	Cone-rod dystrophy (CRD)	NPHP4	[75]	chr5:59,913,209	180-bp deletion	Standard Wire-haired Dachshund	Laboratory	F- AGTTCCTTCAGTTACGTCAACCAT;	R- CTTCCAACACACAGACAGTACTCC	PCR and agarose gel electrophoresis
5	Cone-rod dystrophy 1 (crd1)	PDE6B	[76]	chr3:91747728-91747730	3-bp del (AAC)	American Staffordshire Terrier	WGS data	N/A	N/A	N/A
6	Cone-rod dystrophy 2 (crd2)	IQCB1 (NPHP5)	[76]	chr33:25078909-25078910	1-bp insertion (C)	American Pitbull Terrier	WGS data	N/A	N/A	N/A
Progressive retinal atrophies (PRAs)
7	Rod-cone dystrophy 1 (RCD1a)	PDE6B	[77]	chr3:91747685-91747686	8bp insertion (TGAAGTCC)	Sloughi	Laboratory	GAAGAGATCCTGCCCATGTT	TGTCCTCTTGTTGCTGCTTCT	Amplicon sequencing
8	Rod-cone dystrophy 1 (RCD1)	PDE6B	[78, 79]	chr3:91747714	Missense SNV (G/A)	Irish Setter	Laboratory	GAAGAGATCCTGCCCATGTT	TGTCCTCTTGTTGCTGCTTCT	Amplicon sequencing
9	Rod cone dysplasia type 2 (rcd2)	C1orf3 (RD3)	[80]	Approx. chr7:9874987:9876615	22-bp insertion	Collie	WGS data	N/A	N/A	N/A
10	Rod-cone dystrophy 3 (RCD3)	PDE6A	[84]	chr4:59145361	1-bp deletion (A)	Cardigan Welsh Corgi	Laboratory	CAGGACTGGGTGAGGATGATA	ACTTGAAATACAGGGCGAGGT	Amplicon sequencing
11	Rod-cone degeneration 4 (RCD4)	C2ORF71	[85]	chr17:22907389-22907390	1-bp insertion (C)	Gordon Setter, Irish Setter, English Setter & Tibetan Terrier	Laboratory	6FAM-CCGAGTGCTCCCTCTGTG	GGCTGCAGGCCTCGTC	AFLP
12	Progressive retinal atrophy 3 (PRA3)	FAM161A	[8]	chr10:61,822,335-61,822,372	SINE insertion	Tibetan Spaniel & Tibetan Terrier	Laboratory	TCCCTTCCTTTTATTTGATTTTAGAAAG (wild-type forward primer); GGATCCCTTTATTTGATTTTAGAAAG (mutant forward primer)	6FAM-CAACAAACACAACCTGAGCAA	AFLP
13	Early retinal degeneration (ERD)	STK38L	[83]	chr27:20,447,816	4-bp deletion in exon 3, SINE insertion in exon 4	Norwegian Elkhound	Laboratory	CAGCCGCACCTAAAATGTAAA	CTTTATTCTTGGGTGAACTCCA	PCR and agarose gel electrophoresis
14	Generalized PRA (GPRA)	CCDC66	[84]	chr20:33,745,446-33,745,447	1-bp insertion (A)	Schapendoes	Laboratory	GCTCATACTGCTTAGATGTCTCTTG	CAATACTTCCAATCAGCCAAA	Amplicon sequencing
15	Progressive retinal atrophy (PRA)	CNGB1	[85]	chr2:58622673; chr2:58622676-58622677	1-bp deletion (A); 6-bp insertion (AGCTAC)	Papillion & Phalènes	Laboratory	CCACCCAGGCTCAGCAG	TCAGGCAGCCCACCAAT	Amplicon sequencing
16	Progressive rod-cone degeneration (PRCD)	PRCD	[86, 87]	chr9:4188663	Missense SNV (G/A)	29 breeds (i)	Laboratory	TTTCTCCTGCAGACTCTGTCC	CAGCTTCTCACGGTTGGA	Amplicon sequencing
17	Autosomal dominant PRA (ADPRA)	RHO	[88, 89]	chr20:5,637,394	Missense SNV (C/G)	English Mastiff & Bull Mastiff	Laboratory	ACACCCGTCTTGTTGGAGAA	CCTCAGCAGCACTCTTAGGAC	Amplicon sequencing
18	Golden Retriever PRA 1 (GR_PRA_1)	SLC4A3	[90]	chr37:26145747-26145748	1-bp insertion (C ins)	Golden Retriever	Laboratory	CTGCCCAGGTGAGTGCTAGA	CACTCCCGTTCAGCTCCAG	Amplicon sequencing
19	Golden Retriever PRA 2 (GR_PRA_2)	TTC8	[6]	chr8:60090186	1-bp deletion (A)	Golden Retriever and Labrador Retriever	Laboratory	TGGACTTGGCTGCCCTTT	CCATGTCTAAGCCCTTCACAA	Amplicon sequencing
20	Progressive retinal atrophy (PRA)	CNGA1	[11]	chr13:43,831,896-43,831,900	4-bp deletion	Shetland Sheepdogs	Laboratory	GCAATCGAAGAACAGCCAAT	GCTTTCCCTTCTCTTCTAGCAT	Amplicon sequencing
21	X-linked PRA (XLPRA1)	RPGR	[24]	Approx. chrX:33,077,524-33077426	5-bp deletion (GAGAA)	Siberian Husky & Samoyed	WGS data	N/A	N/A	N/A
22	X-linked PRA (XLPRA2)	RPGR	[24]	Approx. chrX:33,077,524-33077426	2-bp del (GA)	Mongrel dogs (mixed breeds)	WGS data	N/A	N/A	N/A
23	X-linked PRA	RPGR	[74]		Large deletion	Weimaraner	WGS data	N/A	N/A	N/A
24	Canine Stargardt Disease	ABCA4	[67]	chr6:55146549	1-bp insertion (C)	Labrador Retriever	Laboratory	CCACCTACCAACACCCACA	CTTTGAAGGGCAGTGCAAG	Amplicon sequencing
25	PRA	SAG	[91]	chr25:44843440	Missense SNV (T/C)	Basenji	WGS data	N/A	N/A	N/A
26	PRA	PPT1	[92]		Structural variant	Miniature Schnauzer	WGS data	N/A	N/A	N/A
Other
27	Photoreceptor Dysplasia	PDC	[93]	chr7:19,499,691	Missense SNV (C/G)	Miniature Schnauzer	Laboratory	FTGTCTATTCCCAGATGAGCATT	AAACTCAGCTTCTGGTGCATATC	Amplicon sequencing
28	Retinopathy	MERTK	[94]	chr17:36338043-36338057	LINE-1 insertion	Swedish Vallhund	Laboratory	6FAM-GAATAAACACATCCCTGGCATT	TGCAACTTAATGTGTGCTGCT (wild-type reverse primer); CTACTCTTCCGCCATCTTGCT (mutant reverse primer)	AFLP
29	Achromatopsia (ACHM)	CNGB3	[95]	chr29:32837065	Missense SNV (G/A)	Alaskan Malamute, German Short-Haired Pointer	Laboratory	CCCACTTACCATTATGTCTCCTC	TCAAACACCAGACAACACACA	Amplicon sequencing
30	Achromatopsia (ACHM)	CNGA3	[96]	chr10:44234861	Missense SNV (C/T)	German Shepherd	Laboratory	AGTGGGCGTCCTAATCTTTG	CGGAATTGCATGTACTGCTT	Amplicon sequencing
31	Achromatopsia (ACHM)	CNGA3	[96]	chr10:44234200	3-bp del (TGG)	Labrador Retriever	Laboratory	CCTGATCGACGAGGACGTG	CGTTGTACTCGGCCAGGAG	Amplicon sequencing
32	Canine LCA (cLCA)	RPE65	[97]	chr6:76893207-76893210	4bp deletion (AAGA)	Briard	Laboratory	GACAATGCCCTTGTTAACGTC	AGCATTTCGTCCTACCTGCTT	Amplicon sequencing
33	Canine multifocal retinopathy 1 (cmr1)	BEST1	[98]	chr18:54478586	Missense SNV (C/G)	Great Pyrenees, English Mastiff & Bullmastiff	Laboratory	CGTCACCTACTCAAGCCAAGT	TAGCTGAGCAGGAAGATGAGG	Amplicon sequencing
34	Canine multifocal retinopathy 2 (cmr2)	BEST1	[98]	chr18:54,476,143	Missense SNV (G/A)	Coton de Tulear	Laboratory	GGCCCTCCCCATCCACTG	CAGGGCACCCAGAACGTGT	Amplicon sequencing
35	Canine multifocal retinopathy 3 (cmr3)	BEST1	[99]	chr18:54,470,587	Deletion (C)	Lapponian Herder	Laboratory	AAGGCCTGGGAGATTAAGGAG	CTGACTGTCCAGATGGGAAGA	Amplicon sequencing
