# Supplementary material for: A Missense Variant in the Bardet-Biedl Syndrome 2 Gene (BBS2) Leads to a Novel Syndromic Retinal Degeneration in the Shetland Sheepdog
Source: Genes (Basel). 2021 Nov 8;12(11):1771. doi: 10.3390/genes12111771 (PMC8624581; doi:10.3390/genes12111771)
Supplement: Supplementary file 1 [file genes-12-01771-s001.zip › genes-1425830-SP/Table S5.xlsx]

## Sheet: For thesis correct 15th June 20
Table S5: The number of individuals from each dog breed screened for the BBS2 c.1222G>C and each sample origin.
Breed	Number of individuals genotyped	Sample origin*
Affenpinscher	2	WGS internal data (1); DVDBC (1)
Airedale Terrier	5	WGS internal data (2); DVDBC (3)
Alaskan Malamute	4	WGS internal data (1); DVDBC (3)
Alpine Dachsbracke	2	DVDBC (2)
American Bull Dog	2	DVDBC (2)
American Cocker Spaniel	1	WGS internal data (1)
American Staffordshire Terrier	2	DVDBC (2)
Australian Cattle Dog	5	DVDBC (5)
Australian Shepherd	3	WGS internal data (1); DVDBC (2)
Australian Terrier	1	DVDBC (1)
Basenji	7	DVDBC (7)
Basset Hound	9	WGS internal data (4); DVDBC (5)
Bavarian Hound	1	DVDBC (1)
Beagle	8	WGS internal data (3); DVDBC (5)
Bearded Collie	13	WGS internal data (2); DVDBC (11)
Bedlington Terrier	1	WGS internal data (1)
Berger Blanc Suisse	1	DVDBC (1)
Berger Picard	1	DVDBC (1)
Bichon Frisé	6	DVDBC (6)
Black Russian Terrier	1	DVDBC (1)
Bloodhound	1	WGS internal data (1)
Border Collie	136	WGS internal data (7); DVDBC (37); DNA used for genotyping (92)
Border Terrier	10	WGS internal data (8); DVDBC (2)
Boxer	2	WGS internal data (1); DVDBC (1)
Briard	2	WGS internal data (2)
Brussels Griffon	3	DVDBC (3)
Bull Terrier	3	DVDBC (3)
Bulldog	3	WGS internal data (3)
Bullmastiff	2	DVDBC (2)
Cairn Terrier	4	WGS internal data (1); DVDBC (3)
Cane Corso	5	DVDBC (3)
Cardigan Welsh Corgi	1	DVDBC (1)
Cavalier King Charles Spaniel	6	WGS internal data (3); DVDBC (3)
Central Asian Shepherd Dog	1	DVDBC (1)
Cesky Terrier	1	WGS internal data (1)
Chesapeake Bay Retriever	1	WGS internal data (1)
Chihuahua	6	WGS internal data (1); DVDBC (5)
Chinese Crested	3	WGS internal data (2); DVDBC (1)
Chinese Indigenous Dog	28	DVDBC (28)
Chow Chow	2	WGS internal data (1); DVDBC (1)
Cocker Spaniel	1	DVDBC (1)
Collie	1	DVDBC (1)
Corgi	1	WGS internal data (1)
Curly Coated Retriever	5	DVDBC (5)
Dachshund	4	DVDBC (4)
Dalmatian	4	WGS internal data (1); DVDBC (3)
Dandie Dinmont Terrier	5	WGS internal data (4); DVDBC (1)
Doberman Pinscher	5	WGS internal data (2); DVDBC (3)
Dogue de Bordeaux	6	DVDBC (6)
Dutch Shepherd	1	DVDBC (1)
Elo	1	DVDBC (1)
English Bull Dog	1	DVDBC (1)
English Cocker Spaniel	3	DVDBC (3)
English Mastiff	2	DVDBC (2)
English Setter	1	WGS internal data (1)
English Springer Spaniel	3	WGS internal data (2); DVDBC (1)
Entlebucher Sennenhund	8	DVDBC (8)
Eurasier	2	DVDBC (2)
Field Spaniel	1	WGS internal data (1)
Finnish Lapphund	2	WGS internal data (1); DVDBC (1)
Flat Coated Retriever	4	WGS internal data (2); DVDBC (2)
French Bull Dog	7	WGS internal data (3); DVDBC (4)
Friesian Stabyhoun	2	DVDBC (2)
German Shepherd	20	WGS internal data (1); DVDBC (19)
German Wirehaired	1	DVDBC (1)
Giant Schnauzer	3	WGS internal data (3)
Giant Spitz	1	DVDBC (1)
Glen of Imaal Terrier	1	WGS internal data (1)
Golden Retriever	13	WGS internal data (2); DVDBC (11)
Grand Basset Griffon Vendéen	1	WGS internal data (1)
Great Dane	2	WGS internal data (1); DVDBC (1)
Great Pyrenees	1	DVDBC (1)
Greater Swiss Mountain Dog	6	DVDBC (6)
Greyhound	7	WGS internal data (1); DVDBC (6)
Griffon Bruxellois	1	WGS internal data (1)
Havanese	3	DVDBC (3)
Heideterrier	1	DVDBC (1)
Hovawart	3	DVDBC (3)
Hungarian Vizsla	4	WGS internal data (4)
Hungarian Wire-Haired Vizsla	1	WGS internal data (1)
Irish Red and White Setter	4	DVDBC (4)
Irish Setter	2	WGS internal data (2)
Irish Soft Coated Wheaten Terrier	1	DVDBC (1)
Irish Terrier	3	DVDBC (3)
Irish Water Spaniel	1	WGS internal data (1)
Irish Wolfhound	8	WGS internal data (6); DVDBC (2)
Italian Greyhound	1	DVDBC (1)
Italian Spinone	2	WGS internal data (1); DVDBC (1)
Jack Russell Terrier	8	DVDBC (8)
Jagdterrier	2	DVDBC (2)
Japanese Akita	1	WGS internal data (1)
Japanese Chin	1	DVDBC (1)
Karelian Bear Dog	1	DVDBC (1)
Keeshond	3	WGS internal data (3)
Kerry Blue Terrier	2	DVDBC (2)
Kromfohrländer	1	DVDBC (1)
Kunming Dog	10	DVDBC (10)
Labrador Retriever	14	WGS internal data (3); DVDBC (11)
Lagotto Romagnolo	10	WGS internal data (1); DVDBC (9)
Lakeland Terrier	1	WGS internal data (1)
Lancashire Heeler	2	WGS internal data (2)
Landseer	2	DVDBC (2)
Large Münsterländer	1	WGS internal data (1)
Leonberger	55	WGS internal data (2); DVDBC (53)
Lhasa Apso	1	WGS internal data (1)
Malinois	7	DVDBC (7)
Maltese	1	WGS internal data (1)
Miniature Bull Terrier	2	DVDBC (2)
Miniature Long- Haired Dachshund	3	WGS internal data (1); DVDBC (2)
Miniature Poodle	2	WGS internal data (1); DVDBC (1)
Miniature Schnauzer	25	WGS internal data (2); DVDBC (23)
Miniature Wire-Haired Dachshund	1	WGS internal data (1)
Newfoundland	3	WGS internal data (1); DVDBC (2)
Northern Inuit	2	WGS internal data (2)
Norwegian Buhund	3	WGS internal data (3)
Norwich Terrier	5	WGS internal data (1); DVDBC (4)
Nova Scotia Duck Tolling Retriever	2	WGS internal data (1); DVDBC (1)
Old English Sheepdog	2	WGS internal data (1); DVDBC (1)
Otterhound	2	WGS internal data (2)
Papillon	3	DVDBC (3)
Pembroke Welsh Corgi	3	DVDBC (3)
Petit Basset Griffon Vendéen	5	WGS internal data (2); DVDBC (3)
Pomeranian	4	DVDBC (4)
Poodle	19	DVDBC (19)
Portuguese Podengo	1	DVDBC (1)
Portuguese Water Dog	3	DVDBC (3)
Pug	22	WGS internal data (3); DVDBC (19)
Rhodesian Ridgeback	4	DVDBC (4)
Rottweiler	4	WGS internal data (1); DVDBC (3)
Rough Collie	1	WGS internal data (1)
Saluki	2	DVDBC (2)
Scottish Deerhound	3	DVDBC (3)
Scottish Terrier	6	WGS internal data (5); DVDBC (1)
Shar Pei	2	WGS internal data (2)
Shetland Sheepdog	505	WGS internal data (1); DVDBC (3); DNA for genotyping (501)
Shih Tzu	4	DVDBC (4)
Siberian Husky	5	WGS internal data (3); DVDBC (1)
Skye Terrier	2	WGS internal data (2)
Sloughi	3	DVDBC (3)
Smooth Collie	1	WGS internal data (1)
Soft-Coated Wheaten Terrier	2	WGS internal data (2)
Spanish Water Dog	1	DVDBC (1)
St. Bernard	2	DVDBC (2)
Staffordshire Bull Terrier	1	DVDBC (1)
Standard Poodle	2	DVDBC (2)
Standard Schnauzer	1	DVDBC (1)
Swedish Vallhund	3	DVDBC (3)
Tibetan Mastiff	10	DVDBC (10)
Tibetan Terrier	3	WGS internal data (1); DVDBC (2)
Weimaraner	3	WGS internal data (1); DVDBC (2)
Welsh Springer Spaniel	9	WGS internal data (5); DVDBC (4)
West Highland White Terrier	20	WGS internal data (1); DVDBC (19)
Whippet	3	WGS internal data (1); DVDBC (2)
White Shepherd	1	DVDBC (1)
Yorkshire Terrier	69	DVDBC (69)
Cross Breed	15	WGS internal data (4); DVDBC (11)
Wolf	8	DVDBC (8)
Total	1386
*WGS: whole genome sequencing; DVDBC: Dog Variant Database Consortium genomes; (n): number of samples
